# Supplementary material for: The statistical importance of a study for a network meta-analysis estimate
Source: BMC Med Res Methodol. 2020 Jul 16;20:190. doi: 10.1186/s12874-020-01075-y (PMC7386174; doi:10.1186/s12874-020-01075-y)
Supplement: Supplementary file 1 — Additional file 1 R code to produce all analyses described in this paper. [file 12874_2020_1075_MOESM1_ESM.r]

## Install R package netmeta
##
#install.packages("netmeta")


## Make R package available
##
library(netmeta)


##
##
## Pairwise meta-analysis
##
##

data(Fleiss93)
##
m1 <- metabin(event.e, n.e, event.c, n.c, data = Fleiss93,
              sm = "OR", comb.random = FALSE)
##
m2 <- metabin(event.e, n.e, event.c, n.c, data = Fleiss93,
              method = "GLMM", comb.random = FALSE)
##
## Results for Mantel-Haenszel method
##
summary(m1)
##
## Results for Logistic regression model with fixed study effects
##
summary(m2)


## Mantel-Haenszel weights (referring to the natural scale)
##
m1$w.fixed

## Logistic regression weights not available
##
m2$w.fixed


## Function to obtain importance weights (fixed effect model)
##
wts <- function(x) {
  
  if (!inherits(x, "metabin"))
    stop("Argument 'x' must be an object of class 'metabin'.")
  
  dat <- x$data
  ##
  studies <- unique(dat$.studlab)
  ##
  weights <- data.frame(studlab = studies, w = rep_len(NA, length(studies)))
  
  for (i in studies) {
    dat.i <- dat[dat$.studlab != i, ]
    ##
    if (x$method != "GLMM")
      m.i <- metabin(event.e, n.e, event.c, n.c, data = dat.i,
                     method = x$method, sm = x$sm,
                     incr = x$incr, allincr = x$allincr,
                     addincr = x$addincr, allstudies = x$allstudies,
                     MH.exact = x$MH.exact, RR.Cochrane = x$RR.Cochrane)
    else
      m.i <- metabin(event.e, n.e, event.c, n.c, data = dat.i,
                     method = x$method, sm = x$sm,
                     model.glmm = x$model.glmm)
    ##
    weights$w[weights$studlab == i] <- 1 - (x$seTE.fixed / m.i$seTE.fixed)^2
  }
  
  weights
}


## Calculate and print importance weights
##
w1 <- wts(m1)
w2 <- wts(m2)
w1
w2

## Compare standardized and importance weights
##
round(m1$w.fixed / sum(m1$w.fixed), 4)
round(w1$w, 4)
##
round(w2$w, 4)
##
sum(w1$w)
sum(w2$w)


##
##
## Hypothetical networks
##
##

pdf("Additional File 2.pdf")

##
## Example: Chain network with four treatments A, B, C, and D
##
study <- c("AB","BC","CD")
effect <- rep(1, 3)
se.effect <- rep(1, 3)
t1 <- c("A", "B", "C")
t2 <- c("B", "C", "D")
##
net1 <- netmeta(effect, se.effect, t1, t2, study)


## Direct evidence proportion
##
netmeasures(net1)$proportion


## Network plot for chain (not included in publication)
##
netgraph(net1, start = "circle", iterate = TRUE,
         points = TRUE, adj = 0.5,
         cex.points = 10, col.points = c("red", "gray", "gray", "red"),
         cex = 2, lwd = 1, col = "black", thickness = "w.fixed")

## Importance weights
##
ni1 <- netimpact(net1, verbose = TRUE)
ni1


## Show all subnetworks (not included in publication)
##
netgraph(ni1, plastic = FALSE,
         points = TRUE, adj = 0.5,
         cex.points = 10, col.points = "gray",
         cex = 2, lwd = 1, col = "black", thickness = "w.fixed")


##
##
## Example: Circle network with eight treatments A - G
##
##

study <- c("AB", "BC", "CD", "DE", "EF", "FG", "GA")
effect <- rep(0, 7)
se.effect <- rep(1, 7)
t1 <- c("A", "B", "C", "D", "E", "F", "G")
t2 <- c("B", "C", "D", "E", "F", "G", "A")
##
net2 <- netmeta(effect, se.effect, t1, t2, study)


## Direct evidence proportion
##
netmeasures(net2)$proportion


## Network plot for circle (Figure 2, left panel)
##
netgraph(net2, plastic = FALSE,
         points = TRUE, adj = 0.5,
         cex.points = 10, col.points = "gray",
         cex = 2, lwd = 1, col = "black", thickness = "number.of.studies")


## Importance weights
##
ni2 <- netimpact(net2, verbose = TRUE)
ni2
round(7 * ni2$impact.fixed)


## Show all subnetworks (not included in publication)
##
netgraph(ni2, plastic = FALSE,
         points = TRUE, adj = 0.5,
         cex.points = 10, col.points = "gray",
         cex = 2, lwd = 1, col = "black", thickness = "number.of.studies")


## Heatmap with importance weights
##
heatmap(t(ni2$impact.fixed[ , choose(net2$n, 2):1]),
        Rowv = NA, Colv = NA,
        col = gray.colors(19, 0.95, 0.05),
        xlab = "Study", ylab = "Comparison")


##
##
## Example: Network with bridge and six treatments  A - F
##
##
study <- 1:7
t1 <- LETTERS[c(1, 1, 2:6)]
t2 <- LETTERS[c(2, 3, 3, 4, 5, 6, 4)]
effect <- rep(0, 7)
se.effect <- rep(1, 7)
##
net3 <- netmeta(effect, se.effect, t1, t2, study, comb.random = FALSE)


## Direct evidence proportion
##
netmeasures(net3)$proportion


## Network plot for bridge (Figure 2, right panel)
##
netgraph(net3, iterate = TRUE,
         points = TRUE, adj = 0.5,
         cex.points = 10, col.points = "gray",
         cex = 2, lwd = 1, col = "black", thickness = "number.of.studies")


## Importance weights (Table 2)
##
ni3 <- netimpact(net3, verbose = TRUE)
ni3


## Show all subnetworks (not included in publication)
##
netgraph(ni3, iterate = TRUE,
         points = TRUE, adj = 0.5,
         cex.points = 10, col.points = "gray",
         cex = 2, lwd = 1, col = "black", thickness = "number.of.studies")

## Show heatmap (not included in publication)
##
heatmap(t(ni3$impact.fixed[, c("A:B", "A:C", "B:C", "A:D", "B:D", "A:E", "A:F",
                               "C:D", "B:E", "B:F", "C:F", "C:E", "D:F", "D:E",
                               "E:F")]),
        Rowv = NA, Colv = NA,
        xlab = "Study", ylab = "Comparison")


##
##
## Real data networks
##
##

##
## Parkinson example (included in R package netmeta); Table 1
##
data(parkinson)
parkinson
##
p4 <- pairwise(list(Treatment1, Treatment2, Treatment3),
               n = list(n1, n2, n3),
               mean = list(y1, y2, y3),
               sd = list(sd1, sd2, sd3),
               data = parkinson, studlab = Study)
##
net4 <- netmeta(p4)


## Direct evidence proportion
##
netmeasures(net4)$proportion


## Study weights per comparison (Table 5)
##
for (i in unique(net4$treat1)) {
  for (j in unique(net4$treat2)) {
    dat <- net4$data[net4$data$treat1 == i & net4$data$treat2 == j, ]
    if (dim(dat)[1] > 1) {
      print(paste("Comparison", i, ":", j))
      m.i <- metagen(TE, seTE, studlab, dat)
      print(round(100 * m.i$w.fixed / sum(m.i$w.fixed), 2))
    }
  }
}


## Network plot for parkinson data set (part of Figure 3)
##
netgraph(net4, plastic = FALSE, number.of.studies = TRUE,
         points = TRUE, adj = 0.5,
         cex.points = 10, col.points = "gray",
         cex = 2, lwd = 1, col = "black", thickness = "number.of.studies",
         main = "Full network", seq = c(1, 2, 4, 5, 3),
         col.multiarm = "gray")


## Importance weights (Table 4)
##
ni4 <- netimpact(net4, verbose = TRUE)
ni4


## Show all subnetworks (Figure 3)
##
netgraph(ni4, plastic = FALSE,
         points = TRUE, adj = 0.5,
         cex.points = 10, col.points = "gray",
         cex = 2, lwd = 1, col = "black", thickness = "number.of.studies",
         col.multiarm = "darkgray", col.ignore = "red",
         seq = c(1, 2, 4, 5, 3))


## Heatmaps with importance weights
##
heatmap(t(ni4$impact.fixed[ , choose(net4$n, 2):1]),
        Rowv = NA, Colv = NA,
        xlab = "Study", ylab = "Comparison",
        cexCol = 1.5, cexRow = 1.5)
##
heatmap(t(ni4$impact.fixed[ , choose(net4$n, 2):1]),
        Rowv = NA, Colv = NA,
        col = gray.colors(19, 0.95, 0.05),
        xlab = "Study", ylab = "Comparison")


##
## Example with thrombolytic data (Riley et al., 2018)
##
thrombo <- read.csv2("Additional File 3.csv")
##
p5 <- pairwise(list(treat1, treat2, treat3),
               list(r1, r2, r3),
               list(n1, n2, n3),
               data = thrombo,
               studlab = studlab,
               sm = "OR")
##
net5 <- netmeta(p5, comb.random = FALSE)
##
summary(net5)


## Direct evidence proportion
##
netmeasures(net5)$proportion


## Network plot for thrombolytic data (Figure 1)
##
netgraph(net5, seq = c("H", "C", "G", "A", "D", "F", "B", "E"),
         plastic = FALSE, points = TRUE, adj = 0.5,
         cex.points = 10, col.points = "gray",
         cex = 2, lwd = 1.25, col = "black", thickness = "number.of.studies",
         col.multiarm = gray.colors,
         main ="Full network")


## Importance weights
##
ni5 <- netimpact(net5, verbose = TRUE)
##
## Table 6 (to compare with Table 4 in Riley et al. (2018))
##
round(100 * ni5$impact.fixed[, 1:7], 2)


## Heatmaps with importance weights (Figure 4)
##
heatmap(t(ni5$impact.fixed[, choose(net5$n,2):1]),
        Rowv = NA, Colv = NA,
        col = gray.colors(19, 0.95, 0.05))


## Study weights per comparison (Table 7)
##
for (i in unique(net5$treat1)) {
  for (j in unique(net5$treat2)) {
    dat <- net5$data[net5$data$treat1 == i & net5$data$treat2 == j, ]
    if (dim(dat)[1] > 1) {
      print(paste("Comparison", i, ":", j))
      m.i <- metagen(TE, seTE, studlab, dat)
      print(round(100 * m.i$w.random / sum(m.i$w.random), 2))
    }
  }
}


## Analysis based on the Mantel-Haenszel method for NMA
##
nb5 <- netmetabin(p5)
summary(nb5)


## Forest plots (not included in publication)
##
labels <- c("streptokinase", "accelerated alteplase",
            "alteplase", "streptokinase + alteplase",
            "tenecteplase", "reteplase", "urokinase", "anistreptilase")
forest(net5, ref = "A", labels = labels)
forest(nb5, ref = "A", labels = labels)


## Importances based on the Mantel-Haenszel method
##
nib5 <- netimpact(nb5, verbose = TRUE)


## Table (to compare with our Table 6 and Table 4 in Riley et al. (2018))
##
round(100 * nib5$impact.fixed[, 1:7], 2)

dev.off()
