# Supplementary material for: The statistical importance of a study for a network meta-analysis estimate
Source: BMC Med Res Methodol. 2020 Jul 16;20:190. doi: 10.1186/s12874-020-01075-y (PMC7386174; doi:10.1186/s12874-020-01075-y)
Supplement: Supplementary file 3 — Additional file 3 Thrombolytic data in csv format (can be viewed as an Excel file). [file 12874_2020_1075_MOESM3_ESM.csv]

studlab	treat1	treat2	treat3	r1	n1	r2	n2	r3	n3
1	A	B	D	1472	20173	652	10344	723	10328
2	A	C	H	1455	13780	1418	13746	1448	13773
3	A	C		9	130	6	123
4	A	C		5	63	2	59
5	A	C		3	65	3	64
6	A	C		887	10396	929	10372
7	A	C		7	85	4	86
8	A	C		12	147	7	143
9	A	C		10	135	5	135
10	A	D		4	107	6	109
11	A	F		285	2992	270	2994
12	A	G		10	203	7	198
13	A	H		3	58	2	52
14	A	H		3	86	6	89
15	A	H		3	58	2	58
16	A	H		13	182	11	188
17	B	E		522	8488	523	8461
18	B	F		356	4921	757	10138
19	B	F		13	155	7	169
20	B	G		2	26	7	54
21	B	G		12	268	16	350
22	B	H		5	210	17	211
23	B	H		3	138	13	147
24	C	G		8	132	4	66
25	C	G		10	164	6	166
26	C	G		6	124	5	121
27	C	H		13	164	10	161
28	C	H		7	93	5	90
